# Supplementary material for: Global Trends and Correlates of COVID-19 Vaccination Hesitancy: Findings from the iCARE Study
Source: Vaccines (Basel). 2021 Jun 17;9(6):661. doi: 10.3390/vaccines9060661 (PMC8235754; doi:10.3390/vaccines9060661)
Supplement: Supplementary file 1 [file vaccines-09-00661-s001.zip]

Archive with 1 entries (1 files):
- vaccines-1229425-supplementary.pdf
